# Supplementary material for: Calibration of a detector array through beam profile reconstruction with error‐locking
Source: J Appl Clin Med Phys. 2014 Nov 8;15(6):13–29. doi: 10.1120/jacmp.v15i6.4591 (PMC5711119; doi:10.1120/jacmp.v15i6.4591)
Supplement: Supplementary file 1 — Supplementary Material [file ACM2-15-013-s001.m]

function [  dim, cax,       ...     % dim = [rows cols]; cax = [cax_x cax_y];
            Xtick, Ytick,   ...     % coordinate of X and Y axis, unit in cm
            raw_count,      ...     % matrix of raw counts from MapCHECK 2
            background,     ...     % background reading per time unit, time unit not known
            calib_factor,   ...     % convert relative dose to absolute dose
            time,           ...     % data collection time, time unit not known
            corrected_count,...     % corrected_count = ( raw_count - background * time ) .* calib_factor;
            dose_per_count, ...     % convert count to dose
            dose_count,     ...     % dose before interpolation, dose_count = corrected_count .* dose_per_count
            data_flags,     ...     % 69 is for physical detectors, 68 is for interpolated positions
            dose_interpolated, ...  % interpolated from dose_count, interpolation method not known 
            interpolated   ...      % scaled version of dose_interpolated, with max(dose_interpolated) -> 100, some pixels don't follow, don't know why yet
         ] = readMapCheck(fn)

%read version D file
     
fid = fopen(fn,'r');

% get dose_per_count 
%for i = 1:24
for i = 1:25
    fgetl(fid);
end
txt = fgetl(fid); dose_per_count = str2num(txt(16:end)); %display(['dose per count : ' num2str(dose_per_count)]);

% get data collection time
fgetl(fid); fgetl(fid); fgetl(fid);
txt = fgetl(fid); time = str2num(txt(6:end));  %display(['time : ' num2str(time)]);


% get dimension info
fgetl(fid); fgetl(fid); fgetl(fid);
txt = fgetl(fid); rows  = str2num(txt(6:end));  %display(['row num : ' num2str(rows)]);
txt = fgetl(fid); cols  = str2num(txt(6:end));  %display(['col num : ' num2str(cols)]);
txt = fgetl(fid); cax_x = str2num(txt(7:end));  %display(['CAX X : '   num2str(cax_x)]);
txt = fgetl(fid); cax_y = str2num(txt(7:end));  %display(['CAX Y : '   num2str(cax_y)]);
dim = [rows cols];
cax = [cax_x cax_y];

% read background
fgetl(fid); fgetl(fid); fgetl(fid);fgetl(fid); fgetl(fid); 
fgetl(fid); fgetl(fid); fgetl(fid);
background = zeros(rows, cols + 2);
for i = 1:rows
    background(i,:) = str2num(fgetl(fid));
end
Ytick = background(:,1);            % y tick
background = background(:,3:end);   % background
fgetl(fid);
Xtick = fgetl(fid); 
%Xtick = str2num(Xtick(5:end));  % x tick
Xtick = str2num(Xtick(12:end));  % x tick

% read calibration factors
fgetl(fid); fgetl(fid); fgetl(fid);
calib_factor = zeros(rows, cols + 2);
for i = 1:rows
    calib_factor(i,:) = str2num(fgetl(fid));
end
calib_factor = calib_factor(:,3:end);   % calib_factor
fgetl(fid); fgetl(fid);

% read offset
% matrix of offset values (does not apply to MapCHECK 2), so doesn't output
fgetl(fid); fgetl(fid); fgetl(fid);
offset = zeros(rows, cols + 2);
for i = 1:rows
    offset(i,:) = str2num(fgetl(fid));
end
offset = offset(:,3:end);   % offset
fgetl(fid); fgetl(fid);

% read raw counts
fgetl(fid); fgetl(fid); fgetl(fid);
raw_count = zeros(rows, cols + 2);
for i = 1:rows
    raw_count(i,:) = str2num(fgetl(fid));
end
raw_count = raw_count(:,3:end);   % offset
fgetl(fid); fgetl(fid);

% read corrected counts
fgetl(fid); fgetl(fid); fgetl(fid);
corrected_count = zeros(rows, cols + 2);
for i = 1:rows
    corrected_count(i,:) = str2num(fgetl(fid));
end
corrected_count = corrected_count(:,3:end);   % corrected counts
fgetl(fid); fgetl(fid);

% read dose counts
fgetl(fid); fgetl(fid); fgetl(fid);
dose_count = zeros(rows, cols + 2);
for i = 1:rows
    dose_count(i,:) = str2num(fgetl(fid));
end
dose_count = dose_count(:,3:end);   % dose counts
fgetl(fid); fgetl(fid);

% read data flags
fgetl(fid); fgetl(fid); fgetl(fid);
data_flags = zeros(rows, cols + 2);
for i = 1:rows
    data_flags(i,:) = str2num(fgetl(fid));
end
data_flags = data_flags(:,3:end);   % data flags
fgetl(fid); fgetl(fid);

% read interpolated
fgetl(fid); fgetl(fid); fgetl(fid);
interpolated = zeros(rows, cols + 2);
for i = 1:rows
    interpolated(i,:) = str2num(fgetl(fid));
end
interpolated = interpolated(:,3:end);   % data flags
fgetl(fid); fgetl(fid);

% read dose interpolated
fgetl(fid); fgetl(fid); fgetl(fid);
dose_interpolated = zeros(rows, cols + 2);
for i = 1:rows
    dose_interpolated(i,:) = str2num(fgetl(fid));
end
dose_interpolated = dose_interpolated(:,3:end);   % data flags
fgetl(fid); fgetl(fid);

fclose(fid);
