# Supplementary material for: Calibration of a detector array through beam profile reconstruction with error‐locking
Source: J Appl Clin Med Phys. 2014 Nov 8;15(6):13–29. doi: 10.1120/jacmp.v15i6.4591 (PMC5711119; doi:10.1120/jacmp.v15i6.4591)
Supplement: Supplementary file 2 — Supplementary Material [file ACM2-15-013-s002.m]

function [rvalue calibratedCount_MapCheck calibratedCount_MapCheckErr calibratedCount_Greer calibratedCount_locked]= func_readVersionDFile_recalibrate_writeVersionBFile(inFilepath, inFilename)

% rvalue = 1 success; rvalue = 0 fail
% This function read in the version D file, recalibrate using saved
% calibration matrix, and write to version B files
% version D used space between numbers
% version B used tab (/t) betweem numbers


load Sen_withErr_11_19_2013; 


%also use those with intentionally introduced error

inFile = [inFilepath inFilename '.txt']; % version D file, to be recalibrated
[count, calibrated_count, calib_factor, data_flags, dim, cax, Xtick, Ytick, dose_per_count, dose_count, dose_interpolated, interpolated]= read_full_count(inFile);

%####################### MAPCHECK CALIBRATION#############################
outFile = [inFilepath inFilename '_MapCheck_Converted2VerB' '.txt']; % version B file, to be written
fid_out = fopen(outFile,'wt');

templateFile = 'C:\Users\common\SkyDrive\PapersAndAbstracts\MapCheck0901_2013\VersionB_Template.txt'; % note, path and filename are hardcoded
fid_t = fopen(templateFile, 'r');

% read template until line 24 and write to output file
for i=1:24
    tline = fgetl(fid_t); % read from template
    fprintf(fid_out, '%s\n', tline); % write to output file, need \r to start new line
end

%next line is "Dose per Count:" we need use the one from version D file
tline = fgetl(fid_t); % read from template and discard
fprintf(fid_out, 'Dose per Count:\t%.10f\n', dose_per_count);

%read and write until the start of the "Corrected Counts"
for i=26:319
    tline = fgetl(fid_t); % read from template
    fprintf(fid_out, '%s\n', tline); % write to output file
end

% recalibrate
this_CalibratedCount = count .* Sen_BP2D_MapCheck_Full_Mean*3; % forget to multiply 3 for the mean value, fixed, will not need in the future
%this_CalibratedCount = count .* Sen_BP2D_MapCheck_Full_Mean;
%this_CalibratedCount = count .* Sen_BP2D_MapCheck_Full_Err;

% write re-calibrated data
for i=320:384 % 65 row of data
    
    tline = fgetl(fid_t); % read from template, and discard
    
    index = 65 -(i-320);
    position = 16.0 - (i-320)*0.5;
    
    fprintf(fid_out, '%.1f\t', position);
    fprintf(fid_out, '%u\t', index);
    
    for j=1:52 % 53 column, write 52 column first
        fprintf(fid_out, '%.15f\t', this_CalibratedCount(66-index, j)); % before careful of the index, might be inverted
    end
    fprintf(fid_out, '%.15f\n', this_CalibratedCount(66-index, 53));
end

while 1
      tline = fgetl(fid_t);
      if ~ischar(tline), break, end
      fprintf(fid_out, '%s\n', tline); % write to output file
end

%Close version B output file and the template file
fclose(fid_out);
fclose(fid_t);

%calibratedCount_MapCheckErr = this_CalibratedCount;
calibratedCount_MapCheck = count.* Sen_BP2D_MapCheck_Full_Mean .*3;
%##########################################################################


%####################### MAPCHECK CALIBRATION with Err #############################
outFile = [inFilepath inFilename '_MapCheck_withErr_Converted2VerB' '.txt']; % version B file, to be written
fid_out = fopen(outFile,'wt');

templateFile = 'C:\Users\common\SkyDrive\PapersAndAbstracts\MapCheck0901_2013\VersionB_Template.txt'; % note, path and filename are hardcoded
fid_t = fopen(templateFile, 'r');

% read template until line 24 and write to output file
for i=1:24
    tline = fgetl(fid_t); % read from template
    fprintf(fid_out, '%s\n', tline); % write to output file, need \r to start new line
end

%next line is "Dose per Count:" we need use the one from version D file
tline = fgetl(fid_t); % read from template and discard
fprintf(fid_out, 'Dose per Count:\t%.10f\n', dose_per_count);

%read and write until the start of the "Corrected Counts"
for i=26:319
    tline = fgetl(fid_t); % read from template
    fprintf(fid_out, '%s\n', tline); % write to output file
end

% recalibrate
%this_CalibratedCount = count .* Sen_BP2D_MapCheck_Full_Mean*3; % forget to multiply 3 for the mean value, fixed, will not need in the future
%this_CalibratedCount = count .* Sen_BP2D_MapCheck_Full_Mean;
this_CalibratedCount = count .* Sen_BP2D_MapCheck_Full_Err;

% write re-calibrated data
for i=320:384 % 65 row of data
    
    tline = fgetl(fid_t); % read from template, and discard
    
    index = 65 -(i-320);
    position = 16.0 - (i-320)*0.5;
    
    fprintf(fid_out, '%.1f\t', position);
    fprintf(fid_out, '%u\t', index);
    
    for j=1:52 % 53 column, write 52 column first
        fprintf(fid_out, '%.15f\t', this_CalibratedCount(66-index, j)); % before careful of the index, might be inverted
    end
    fprintf(fid_out, '%.15f\n', this_CalibratedCount(66-index, 53));
end

while 1
      tline = fgetl(fid_t);
      if ~ischar(tline), break, end
      fprintf(fid_out, '%s\n', tline); % write to output file
end

%Close version B output file and the template file
fclose(fid_out);
fclose(fid_t);

calibratedCount_MapCheckErr = this_CalibratedCount;
%calibratedCount_MapCheck = count.* Sen_BP2D_MapCheck_Full_Mean .*3;
%##########################################################################


%####################### LOCKED CALIBRATION #############################
outFile = [inFilepath inFilename '_LOCKED_Converted2VerB' '.txt']; % version B file, to be written
fid_out = fopen(outFile,'wt');

templateFile = 'C:\Users\common\SkyDrive\PapersAndAbstracts\MapCheck0901_2013\VersionB_Template.txt'; % note, path and filename are hardcoded
fid_t = fopen(templateFile, 'r');

% read template until line 24 and write to output file
for i=1:24
    tline = fgetl(fid_t); % read from template
    fprintf(fid_out, '%s\n', tline); % write to output file, need \r to start new line
end

%next line is "Dose per Count:" we need use the one from version D file
tline = fgetl(fid_t); % read from template and discard
fprintf(fid_out, 'Dose per Count:\t%.10f\n', dose_per_count);

%read and write until the start of the "Corrected Counts"
for i=26:319
    tline = fgetl(fid_t); % read from template
    fprintf(fid_out, '%s\n', tline); % write to output file
end

% recalibrate
%this_CalibratedCount = count .* Sen_BP2D_MapCheck_Full_Mean*3; % forget to multiply 3 for the mean value, fixed, will not need in the future
%this_CalibratedCount = count .* Sen_BP2D_MapCheck_Full_Mean;
this_CalibratedCount = count .* Sen_BP2D_locked_Full_Mean;

% write re-calibrated data
for i=320:384 % 65 row of data
    
    tline = fgetl(fid_t); % read from template, and discard
    
    index = 65 -(i-320);
    position = 16.0 - (i-320)*0.5;
    
    fprintf(fid_out, '%.1f\t', position);
    fprintf(fid_out, '%u\t', index);
    
    for j=1:52 % 53 column, write 52 column first
        fprintf(fid_out, '%.15f\t', this_CalibratedCount(66-index, j)); % before careful of the index, might be inverted
    end
    fprintf(fid_out, '%.15f\n', this_CalibratedCount(66-index, 53));
end

while 1
      tline = fgetl(fid_t);
      if ~ischar(tline), break, end
      fprintf(fid_out, '%s\n', tline); % write to output file
end

%Close version B output file and the template file
fclose(fid_out);
fclose(fid_t);

calibratedCount_locked = this_CalibratedCount;

%##########################################################################


%####################### Greer CALIBRATION #############################
outFile = [inFilepath inFilename '_Greer_Converted2VerB' '.txt']; % version B file, to be written
fid_out = fopen(outFile,'wt');

templateFile = 'C:\Users\common\SkyDrive\PapersAndAbstracts\MapCheck0901_2013\VersionB_Template.txt'; % note, path and filename are hardcoded
fid_t = fopen(templateFile, 'r');

% read template until line 24 and write to output file
for i=1:24
    tline = fgetl(fid_t); % read from template
    fprintf(fid_out, '%s\n', tline); % write to output file, need \r to start new line
end

%next line is "Dose per Count:" we need use the one from version D file
tline = fgetl(fid_t); % read from template and discard
fprintf(fid_out, 'Dose per Count:\t%.10f\n', dose_per_count);

%read and write until the start of the "Corrected Counts"
for i=26:319
    tline = fgetl(fid_t); % read from template
    fprintf(fid_out, '%s\n', tline); % write to output file
end

% recalibrate
%this_CalibratedCount = count .* Sen_BP2D_MapCheck_Full_Mean*3; % forget to multiply 3 for the mean value, fixed, will not need in the future
%this_CalibratedCount = count .* Sen_BP2D_MapCheck_Full_Mean;
this_CalibratedCount = count .* Sen_BP2D_Greer_Full_Mean;

% write re-calibrated data
for i=320:384 % 65 row of data
    
    tline = fgetl(fid_t); % read from template, and discard
    
    index = 65 -(i-320);
    position = 16.0 - (i-320)*0.5;
    
    fprintf(fid_out, '%.1f\t', position);
    fprintf(fid_out, '%u\t', index);
    
    for j=1:52 % 53 column, write 52 column first
        fprintf(fid_out, '%.15f\t', this_CalibratedCount(66-index, j)); % before careful of the index, might be inverted
    end
    fprintf(fid_out, '%.15f\n', this_CalibratedCount(66-index, 53));
end

while 1
      tline = fgetl(fid_t);
      if ~ischar(tline), break, end
      fprintf(fid_out, '%s\n', tline); % write to output file
end

%Close version B output file and the template file
fclose(fid_out);
fclose(fid_t);

calibratedCount_Greer = this_CalibratedCount;

%##########################################################################

rvalue = 1;
